# Supplementary material for: Direct Fabrication of Micron-Thickness PVA-CNT Patterned Films by Integrating Micro-Pen Writing of PVA Films and Drop-on-Demand Printing of CNT Micropatterns
Source: Nanomaterials (Basel). 2021 Sep 8;11(9):2335. doi: 10.3390/nano11092335 (PMC8466232; doi:10.3390/nano11092335)
Supplement: Supplementary file 1 [file nanomaterials-11-02335-s001.zip]

Archive with 1 entries (1 files):
- nanomaterials-1365938-supplementary.pdf
